# Supplementary material for: Computationally Guided Design, Synthesis, and Evaluation of Novel Non-Hydroxamic Histone Deacetylase Inhibitors, Based on N-Trifluoroacetamide as a Zinc-Binding Group, Against Breast Cancer
Source: Pharmaceuticals (Basel). 2025 Feb 28;18(3):351. doi: 10.3390/ph18030351 (PMC11944851; doi:10.3390/ph18030351)
Supplement: Supplementary file 1 [file pharmaceuticals-18-00351-s001.zip]

Archive with 1 entries (1 files):
- pharmaceuticals-3494565-supplementary.pdf
